# Supplementary material for: Early Blockade of CB1 Receptors Ameliorates Schizophrenia-like Alterations in the Neurodevelopmental MAM Model of Schizophrenia
Source: Biomolecules. 2022 Jan 10;12(1):108. doi: 10.3390/biom12010108 (PMC8773886; doi:10.3390/biom12010108)
Supplement: Supplementary file 1 [file biomolecules-12-00108-s001.zip]

Archive with 2 entries (2 files):
- supple-Figure S1.pdf
- supple-Table S1.pdf
